# Supplementary material for: C/EBP homologous protein deficiency enhances hematopoietic stem cell function via reducing ATF3/ROS‐induced cell apoptosis
Source: Aging Cell. 2021 Jun 15;20(7):e13382. doi: 10.1111/acel.13382 (PMC8282275; doi:10.1111/acel.13382)
Supplement: Supplementary file 3 — Figure S3 [file ACEL-20-e13382-s005.zip]

Archive with 2 entries (2 files):
- acel13382-sup-0005-FigS3-1.tif
- acel13382-sup-0006-FigS3-2.tif
